# Supplementary material for: Complement Factor C5a Inhibits Apoptosis of Neutrophils—A Mechanism in Polytrauma?
Source: J Clin Med. 2021 Jul 17;10(14):3157. doi: 10.3390/jcm10143157 (PMC8303460; doi:10.3390/jcm10143157)
Supplement: Supplementary file 1 [file jcm-10-03157-s001.zip]

Archive with 1 entries (1 files):
- jcm-1247486-supplementary.pdf
